# Supplementary material for: Training modalities in robot-mediated upper limb rehabilitation in stroke: a framework for classification based on a systematic review
Source: J Neuroeng Rehabil. 2014 Jul 10;11:111. doi: 10.1186/1743-0003-11-111 (PMC4108977; doi:10.1186/1743-0003-11-111)
Supplement: Additional file 2 — ReviewedArticles.xlsx: an Excel spreadsheet which contains an entry for each of the groups, with all the aspects treated in this review (subjects group, arm segments, training modality and features of implementation and indicators for clinical outcome) and others as training duration, and the device used. [file 1743-0003-11-111-S2.xlsx]

## Sheet: REVIEWED ARTICLES
Authors	Title	Year	Study design	# of subjects	Subject type	Arm segments involved	Device	# of sessions in total	Session duration (mins)	# of weeks training	Therapy duration (h)	Task Unimanual,Bimanual	Outcomes on Body functions - measured	Outcomes on Body functions - improved	Outcomes on Activities - measured	Outcomes on Activities - improved	Outcomes on Body functions - improved	Outcomes on Activities - improved	FM baseline	FM std if provided	FM significantly improved	Training modality	Passive	Passive-mirrored	Assistive	Active-Assistive	Path Guidance	Corrective	Resistive	Active	Feature of HRI	Passive	Passive-mirrored	Spring against movement	Moving attractor	Triggered assistance	Pushing force (in case of delay)	Emg-proportional	Tunnels	Spring-damper guidance	Assistive constant force	Damper against movement	Not clear
M. L. Aisen, H. I. Krebs, N. Hogan, F. McDowell and B. T. Volpe	The effect of robot-assisted therapy and rehabilitative training on motor recovery following stroke	1997	RCT	10	A	SE	MIT-MANUS			6.4	28.8	U	FM MSS MP	MSS	FIM		0	0	17.1	15.18			1			1						1				1
B. T. M. Volpe, H. I. P. Krebs, N. P. Hogan, L. O. Edelstein, C. M. Diels and M. M. Aisen	A novel approach to stroke rehabilitation: Robot-aided sensorimotor stimulation	2000	RCT	30	A	SE	MIT-MANUS	25	60	5	25	U	Fmsec FMwh MSSse MSSwh MP	MP MSSse	FIMmot FIMcog	FIMmot	0	0	6	2.5						1										1
C. G. Burgar, P. S. Lum, P. C. Shor and H. F. Machiel Van der Loos	Development of robots for rehabilitation therapy: the Palo Alto VA/Stanford experience	2000	RCT	11	C	SE	MIME	24	60	8	24	B	FMse FMwh strength reach	FMse strength reach	BI FIM		1	0	24.8	16.5	1		1			1	1		1			1				1				1		1
P. S. Lum, C. G. Burgar, P. C. Shor, M. Majmundar and M. Van der Loos	Robot-assisted movement training compared with conventional therapy techniques for the rehabilitation of upper-limb motor function after stroke	2002	RCT	13	C	SE	MIME	24	60	8	24	B	FMse FMhw strength reach	FMse strength reach	FIM BI		1	0	24.8	4.5	1		1	1		1	1		1			1	1			1				1		1
M. Ferraro, J. J. Palazzolo, J. Krol, H. I. Krebs, N. Hogan and B. T. Volpe	Robot-aided sensorimotor arm training improves outcome in patients with chronic stroke	2003	CT	12	C	SE	MIT-MANUS	18	60	6	18	U	FMsec FMhw MP MSSse MSSwh MAS	FMsec MP	FIMupp FIMlow	FIMupp	0	0	26.6	*sum of w and se	1					1										1
M. Ferraro, J. J. Palazzolo, J. Krol, H. I. Krebs, N. Hogan and B. T. Volpe	Robot-aided sensorimotor arm training improves outcome in patients with chronic stroke	2003		16	C	SE	MIT-MANUS	18	60	6	18	U	FMsec FMhw MP MSSse MSSwh MAS	FMsec MP	FIMupp FIMlow		0	0	9.1	*sum of w and se	1					1										1
S. Hesse, G. Schulte-Tigges, M. Konrad, A. Bardeleben and C. Werner	Robot-assisted arm trainer for the passive and active practice of bilateral forearm and wrist movements in hemiparetic subjects	2003	CT	12	C	FW	Bi-manu-track	15	15	3	3.75	B	MAS	MAS	RMA		1	0	NA				1	1					1			1	1	1
S. E. Fasoli, H. I. Krebs, M. Ferraro, N. Hogan and B. T. Volpe	Does shorter rehabilitation limit potential recovery poststroke?	2004	RCT	30	A	SE	MIT-MANUS	25	60	5	25	U	FM MSSse MSSwh MRC	FM MSSse MRC	FIMsc FIMmot FIMcog	FIMsc FIMmot FIMcog	1	1	9.6	0	1					1										1
H. I. Krebs, M. Ferraro, S. P. Buerger, M. J. Newbery, A. Makiyama, M. Sandmann, D. Lynch, B. T. Volpe and N. Hogan	Rehabilitation robotics: pilot trial of a spatial extension for MIT-Manus	2004	CT	9	C	SE	MIT-MANUS	36	60	12	36	U	Fmsec MSSse MP MAS	Fmsec MSSse MP MAS			1	NA	NA	Se only					1																		1
J. Stein, H. I. Krebs, W. R. Frontera, S. E. Fasoli, R. Hughes and N. Hogan	Comparison of two techniques of robot-aided upper limb exercise training after stroke	2004	RCT	9	C	SE	InMotion2	18	60	6	18	U	FM MSSse MSSwh MRC MAS MaxForce	FM MaxForce MSS			0	NA	38	9.6	1								1					1
J. Stein, H. I. Krebs, W. R. Frontera, S. E. Fasoli, R. Hughes and N. Hogan	Comparison of two techniques of robot-aided upper limb exercise training after stroke	2004		9	C	SE	InMotion2	18	60	6	18	U	FM MSSse MSSwh MRC MAS MaxForce	FM MaxForce MSS			0	NA	35.3	11.6	1					1																	1
J. Stein, H. I. Krebs, W. R. Frontera, S. E. Fasoli, R. Hughes and N. Hogan	Comparison of two techniques of robot-aided upper limb exercise training after stroke	2004		5	C	SE	InMotion2	18	60	6	18	U	FM MSSse MSSwh MRC MAS MaxForce	FM MaxForce MSS			0	NA	25.6	2.4	1					1			1														1
J. Stein, H. I. Krebs, W. R. Frontera, S. E. Fasoli, R. Hughes and N. Hogan	Comparison of two techniques of robot-aided upper limb exercise training after stroke	2004		5	C	SE	InMotion2	18	60	6	18	U	FM MSSse MSSwh MRC MAS MaxForce	FM MaxForce MSS			0	NA	24.6	7.9	1					1																	1
J. Stein, H. I. Krebs, W. R. Frontera, S. E. Fasoli, R. Hughes and N. Hogan	Comparison of two techniques of robot-aided upper limb exercise training after stroke	2004		18	C	SE	InMotion2	18	60	6	18	U	FM MSSse MSSwh MRC MAS MaxForce	FM MaxForce MSS			0	NA	20.7	3.6	1					1																	1
P. S. Lum, C. G. Burgar and P. C. Shor	Evidence for improved muscle activation patterns after retraining of reaching movements with the MIME robotic system in subjects with post-stroke hemiparesis	2004	CT	6	C	SE	MIME	24	60	8	24	U	WorkOutputPass WorkOutputAct FDE speed smoothness	WorkOutputAct FDE speed smoothness			1	NA	NA				1				1		1			1								1		1
P. S. Lum, C. G. Burgar and P. C. Shor	Evidence for improved muscle activation patterns after retraining of reaching movements with the MIME robotic system in subjects with post-stroke hemiparesis	2004		7	C	SE	MIME	24	60	8	24	U	WorkOutputPass WorkOutputAct FDE ReachExtend	workOutputAct FDE ReachExtend			1	NA	NA				1				1		1			1								1		1
J. J. Daly, N. Hogan, E. M. Perepezko, H. I. Krebs, J. M. Rogers, K. S. Goyal, M. E. Dohring, E. Fredrickson, J. Nethery and R. L. Ruff	Response to upper-limb robotics and functional neuromuscular stimulation following stroke	2005	RCT	6	C	SE	InMotion2	60	90	12	90	U	FM TargetAccuracy Smoothness	FM TargetAccuracy Smoothness	AMAT AMATse AMATwh	AMAT AMATse	1	1	21	10	1				1				1	1				1									1
L. R. Macclellan, D. D. Bradham, J. Whitall, B. Volpe, P. D. Wilson, J. Ohlhoff, C. Meister, N. Hogan, H. I. Krebs and C. T. Bever, Jr.	Robotic upper-limb neurorehabilitation in chronic stroke patients	2005	CT	8	C	SE	InMotion2	18	60	3	18	U	FMse FMwh FM MSSse MSSwh MP		WMFTtime WMFTfa	WMFTfa	0	0	26.8	*sum of w and se						1										1
L. R. Macclellan, D. D. Bradham, J. Whitall, B. Volpe, P. D. Wilson, J. Ohlhoff, C. Meister, N. Hogan, H. I. Krebs and C. T. Bever, Jr.	Robotic upper-limb neurorehabilitation in chronic stroke patients	2005		19	C	SE	InMotion2	18	60	3	18	U	FMse FMwh FM MSSse MSSwh MP	FMse FM MP	WMFTtime WMFTfa		0	0	9		1					1										1
M. A. Finley, S. E. Fasoli, L. Dipietro, J. Ohlhoff, L. Macclellan, C. Meister, J. Whitall, R. Macko, C. T. Bever, Jr., H. I. Krebs and N. Hogan	Short-duration robotic therapy in stroke patients with severe upper-limb motor impairment	2005	CT	15	C	SE	InMotion2	18	60	3	18	U	FM MP AimError MeanSpeed PeakSpeed M:Pratio Duration	FM MP AimError MeanSpeed M:Pratio Duration	WMFTtime WMFTscore		1	0	10.1	0.7	1				1	1				1					1		1
S. M. Hesse, C. M. Werner, M. M. Pohl, S. P. Rueckriem, J. P. Mehrholz and M. L. M. Lingnau	Computerized Arm Training Improves the Motor Control of the Severely Affected Arm After Stroke: A Single-Blinded Randomized Trial in Two Centers	2005	RCT	21	A	FW	Bi-Manu-Track	30	20	6	10	B	FM MRC MAS	FM MRC			0	NA	7.3		1		1	1					1			1	1	1
P. S. Lum, C. G. Burgar, M. Van der Loos, P. C. Shor, M. Majmundar and R. Yap	MIME robotic device for upper-limb neurorehabilitation in subacute stroke subjects: A follow-up study	2006	RCT	5	SA	SE	MIME	15	60	4	15	B	FMse FMwh MSS MP MASprox MASdis		FIM		0	0	39.2	*sum of w and se				1									1
P. S. Lum, C. G. Burgar, M. Van der Loos, P. C. Shor, M. Majmundar and R. Yap	MIME robotic device for upper-limb neurorehabilitation in subacute stroke subjects: A follow-up study	2006		9	SA	SE	MIME	15	60	4	15	U	FMse FMwh MSS MP MASprox MASdis	FMse FMwh MP	FIM	FIM	0	1	31.6	*sum of w and se	1		1			1			1			1				1				1		1
P. S. Lum, C. G. Burgar, M. Van der Loos, P. C. Shor, M. Majmundar and R. Yap	MIME robotic device for upper-limb neurorehabilitation in subacute stroke subjects: A follow-up study	2006		10	SA	SE	MIME	15	60	4	15	mixed	FMse FMwh MSS MP MASprox MASdis	FMse FMwh MP MSS	FIM	FIM	0	1	21.7	*sum of w and se	1		1	1		1			1			1	1			1				1		1
L. E. Kahn, M. L. Zygman, W. Z. Rymer and D. J. Reinkensmeyer	Robot-assisted reaching exercise promotes arm movement recovery in chronic hemiparetic stroke: a randomized controlled pilot study	2006	RCT	10	C	SE	ARM Guide	24	45	8	18	U	FRs FSs Stiffness FRu Straightness Smoothness Cmscore RLAFT	FRs FSs Straightness Cmscore RLAFT			0	NA	NA							1										1	1
R. J. Sanchez, J. Liu, S. Rao, P. Shah, R. Smith, T. Rahman, S. C. Cramer, J. E. Bobrow and D. J. Reinkensmeyer	Automating arm movement training following severe stroke: functional exercises with quantitative feedback in a gravity-reduced environment	2006	CT	5	C	SEWH	T-WREX	24	45	8	18	U	FM Rancho BBT BBTmod GripStrength ROMsup ROMunsup	FM GripStrength ROMsup ROMunsup			0	NA	NA						1					1											1
R. Colombo, F. Pisano, A. Mazzone, C. Delconte, S. Micera, M. C. Carrozza, P. Dario and G. Minuco	Design strategies to improve patient motivation during robot-aided rehabilitation	2007	RCT	8	C	W	1 DoF robotic device for wrist rehabilitation	30	40	3	20	U	FM MPS RS PI AMI	FM RS PI			0	NA	NA	measured total FM (/115)			1			1				1		1				1
R. Colombo, F. Pisano, A. Mazzone, C. Delconte, S. Micera, M. C. Carrozza, P. Dario and G. Minuco	Design strategies to improve patient motivation during robot-aided rehabilitation	2007		12	C	SE	2 DoF robotic device for elbow-shoulder rehabilitation	30	40	3	20	U	FM MPS RS PI AMI VM MD nPL	FM MPS RS PI AMI VM MD nPL			1	NA	NA	measured total FM (/115)			1			1				1		1				1
J. J. Chang, W. L. Tung, W. L. Wu, M. H. Huang and F. C. Su	Effects of robot-aided bilateral force-induced isokinetic arm training combined with conventional rehabilitation on arm motor function in patients with chronic stroke	2007	CT	20	C	SE	BFIAMT (bilateral force-induced isokinetic arm movement trainer)	24	30	8	12	B	FM MAS GripStr PushStr PullStr PeakVel %TPV MTime NJS	FM GripStr PushStr PullStr PeakVel %TPV MTime NJS	FAT		1	0	32.7	15.26	1			1				1	1				1		1				1
X. Hu, K. Y. Tong, R. Song, V. S. Tsang, P. O. Leung and L. Li	Variation of muscle coactivation patterns in chronic stroke during robot-assisted elbow training	2007	CT	7	C	E	electromyography-driven motor system	20	90	7	30	U	MAS FM MSS RMSE EMGactLevel CI	MAS FM MSS RMSE EMGactLevel CI			1	NA	13.3	1.7	1					1												1
J. Stein, K. Narendran, J. McBean, K. Krebs and R. Hughes	Electromyography-controlled exoskeletal upper-limb-powered orthosis for exercise training after stroke	2007	CT	6	C	E	AJB (Active Joint Brace)	18	60	6-9	18	U	FM MAS MASe	FM MAS MASe			1	NA	15.5	3.88	1					1												1
F. Amirabdollahian, R. Loureiro, E. Gradwell, C. Collin, W. Harwin and G. Johnson	Multivariate analysis of the Fugl-Meyer outcome measures assessing the effectiveness of GENTLE/S robot-mediated stroke therapy	2007	RCT	15	Mixed	SE	GENTLE/S	9	30	3	4.5	U	FM	FM			1	NA	NA				1			1		1		1		1											1
F. Amirabdollahian, R. Loureiro, E. Gradwell, C. Collin, W. Harwin and G. Johnson	Multivariate analysis of the Fugl-Meyer outcome measures assessing the effectiveness of GENTLE/S robot-mediated stroke therapy	2007		16	Mixed	SE	GENTLE/S	27	30	9	13.5	U	FM	FM			1	NA	NA				1			1		1		1		1											1
G. Fazekas, M. Horvath, T. Troznai and A. Toth	Robot-mediated upper limb physiotherapy for patients with spastic hemiparesis: a preliminary study	2007	RCT	15	Mixed	SE	REHAROB	20	30	4	10	U	RMA MASsa MASef FMse ROMs ROMe	RMA MASsa MASef FMse ROMe	FIM	FIM	1	1	18	25	1		1									1
S. Masiero, A. Celia, G. Rosati and M. Armani	Robotic-assisted rehabilitation of the upper limb after acute stroke	2007	RCT	17	A	SEF	NeReBot	50	24	5	20	U	FMse FMwh MRCdel MRCbic MRCwf TCT MAS	FMse MRCdel MRCbic MRCwf FIM FIMmot	FIM FIMmot		1	0	8		1		1		1							1					1
M. Rabadi, M. Galgano, D. Lynch, M. Akerman, M. Lesser and B. Volpe	A pilot study of activity-based therapy in the arm motor recovery post stroke: a randomized controlled trial	2008	RCT	10	A	SE	MIT-MANUS	12	40	2-3	8	U	FMse FMwh MSSse MSSwh MPS MAS pain		FIM FIMcog FIMmot ARAT	FIM FIMmot ARAT	0	1	8	*sum of w and se			1		1	1	1					1											1
B. T. Volpe, D. Lynch, A. Rykman-Berland, M. Ferraro, M. Galgano, N. Hogan and H. I. Krebs	Intensive sensorimotor arm training mediated by therapist or robot improves hemiparesis in patients with chronic stroke	2008	RCT	11	C	SE	InMotion2	18	60	6	18	U	FMse FMwh MP MAS Jtstab Pain	Fmse MP	ARAT		0	0	15.24	*sum of w and se					1										1
H. I. Krebs, S. Mernoff, S. E. Fasoli, R. Hughes, J. Stein and N. Hogan	A comparison of functional and impairment-based robotic training in severe to moderate chronic stroke: a pilot study	2008	CT	32	C	SE	InMotion2	18	60	6	18	U	FM	FM			1	NA	25	9.6	1					1											1			1
H. I. Krebs, S. Mernoff, S. E. Fasoli, R. Hughes, J. Stein and N. Hogan	A comparison of functional and impairment-based robotic training in severe to moderate chronic stroke: a pilot study	2008		10	C	SEFWH	InMotion2	18	60	6	18	U	FM	FM			1	NA	30.7	16.3	1					1											1			1
H. I. Krebs, S. Mernoff, S. E. Fasoli, R. Hughes, J. Stein and N. Hogan	A comparison of functional and impairment-based robotic training in severe to moderate chronic stroke: a pilot study	2008		5	C	SEFWH	InMotion2	18	60	6	18	U	FM	FM			1	NA	21.4	4.9	1					1											1			1
R. Song, K.-y. Tong, X. Hu and L. Li	Assistive control system using continuous myoelectric signal in robot-aided arm training for patients after stroke	2008	CT	8	C	E	myoelectrically-controlled robotic system	20	60	6	20	U	FMse FMwh MSS MAS ExtRange MIVF MIVE RMSE	FMse MSS MAS ExtRange MIVF MIVE RMSE			1	NA	19.13	*sum of w and se	1					1			1					1				1
C. D. Takahashi, L. Der-Yeghiaian, V. Le, R. R. Motiwala and S. C. Cramer	Robot-based hand motor therapy after stroke	2008	RCT	6	C	WH	HWARD	15	90	3	22.5	U	BBT FM FMhw Fmse MASw MASe ROMwe NHPT GraspF PinchF EMGactivity	BBT FM FMhw	ARAT	ARAT	0	1	49.5	8.6	1					1				1						1
C. D. Takahashi, L. Der-Yeghiaian, V. Le, R. R. Motiwala and S. C. Cramer	Robot-based hand motor therapy after stroke	2008		7	C	WH	HWARD	15	90	3	22.5	U	BBT FM FMhw Fmse MASw MASe ROMwe NHPT GraspF PinchF EMGactivity	BBT FM FMhw Fmse MASe ROMwe SIS GraspF PinchF	ARAT	ARAT	1	1	40.4	10.5	1					1										1
R. Colombo, F. Pisano, S. Micera, A. Mazzone, C. Delconte, M. C. Carrozza, P. Dario and G. Minuco	Assessing mechanisms of recovery during robot-aided neurorehabilitation of the upper limb	2008	CT	9	A	SE	MEMOS	30	32	3	16	U	MPS MSS FM AMI VM MD nPL nPeaks Jerk nFCP	MPS MSS FM AMI VM nPL nPeaks Jerk			1	NA	NA	measured total FM (/115)			1			1				1		1				1
R. Colombo, F. Pisano, S. Micera, A. Mazzone, C. Delconte, M. C. Carrozza, P. Dario and G. Minuco	Assessing mechanisms of recovery during robot-aided neurorehabilitation of the upper limb	2008		13	C	SE	MEMOS	30	32	3	16	U	MPS MSS FM AMI VM MD nPL nPeaks Jerk nFCP	MPS MSS FM AMI VM MD nPeaks Jerk			1	NA	NA	measured total FM (/115)			1			1				1		1				1
I. Treger, S. Faran and H. Ring	Robot-assisted therapy for neuromuscular training of sub-acute stroke patients. A feasibility study	2008	CT	10	A	SE	REOTM Therapy System	15	45	3	11.25	U	FM MFTprox MFTdist MFT	FM MFTprox MFTdist MFT			1	NA	35		1		1		1							1											1
M. D. Ellis, T. Sukal-Moulton and J. P. Dewald	Progressive shoulder abduction loading is a crucial element of arm rehabilitation in chronic stroke	2009	RCT	7	C	SE	ACT3D (modified haptic master robot)	24	?	8		U	WorkArea Strength MVT	WorkArea			0	NA	NA						1				1												1
M. D. Ellis, T. Sukal-Moulton and J. P. Dewald	Progressive shoulder abduction loading is a crucial element of arm rehabilitation in chronic stroke	2009		7	C	SE	ACT3D (modified haptic master robot)	24	?	8		U	WorkArea Strength MVT	WorkArea			0	NA	NA						1																1
P. Cordo, H. Lutsep, L. Cordo, W. G. Wright, T. Cacciatore and R. Skoss	Assisted movement with enhanced sensation (AMES): coupling motor and sensory to remediate motor deficits in chronic stroke patients	2009	CT	5	C	WH	AMES	130	30	26	65	U	Strength JointPos				0	NA	NA				1									1
M. Casadio, P. Giannoni, P. Morasso and V. Sanguineti	A proof of concept study for the integration of robot therapy with physiotherapy in the treatment of stroke patients	2009	CT	10	C	SE	Braccio di Ferro (BdF)	10	60-75	10	11.25	U	FM MAS I1 I2 I3 I4	FM I1 I2 I3 I4			1	NA	15	13	1					1		1	1										1		1	1
X. L. Hu, K. Y. Tong, R. Song, X. J. Zheng, K. H. Lui, W. W. Leung, S. Ng and S. S. Au-Yeung	Quantitative evaluation of motor functional recovery process in chronic stroke patients during robot-assisted wrist training	2009	CT	15	C	W	EMG-driven Motor System	20	90	7	42	U	FMse FMwh MASe MASw	Fmse FMwh MASe MASw	ARAT FIM		1	0	30	approx from graph	1					1												1
S. J. Housman, K. M. Scott and D. J. Reinkensmeyer	A randomized controlled trial of gravity-supported, computer-enhanced arm exercise for individuals with severe hemiparesis	2009	RCT	14	C	SEWH	T-WREX	24	60	8	24	U	FM RFTlevel RFTspeed Strength ROM	FM ROM	MALqom MALaou		0	0	21.7	5.9	1				1					1											1
F. Posteraro, S. Mazzoleni, S. Aliboni, B. Cesqui, A. Battaglia, M. C. Carrozza, P. Dario and S. Micera	Upper limb spasticity reduction following active training: a robot-mediated study in patients with chronic hemiparesis	2010	RCT	17	C	SE	MIT-MANUS	18	45	6	13.5	U	MSSse MASs MASe ROMs pROMe ACTee ΔMAS	MSSse MASs ROMs pROMe			0	NA	NA							1				1							1			1
F. Posteraro, S. Mazzoleni, S. Aliboni, B. Cesqui, A. Battaglia, M. C. Carrozza, P. Dario and S. Micera	Upper limb spasticity reduction following active training: a robot-mediated study in patients with chronic hemiparesis	2010		17	C	SE	MIT-MANUS	18	45	6	13.5	U	MSSse MASs MASe ROMs pROMe ACTee ΔMAS	MSSse MASs ROMs ACTee			0	NA	NA							1				1							1			1
A. C. Lo, P. D. Guarino, L. G. Richards, J. K. Haselkorn, G. F. Wittenberg, D. G. Federman, R. J. Ringer, T. H. Wagner, H. I. Krebs, B. T. Volpe, C. T. Bever, Jr., D. M. Bravata, P. W. Duncan, B. H. Corn, A. D. Maffucci, S. E. Nadeau, S. S. Conroy, J. M. Powell, G. D. Huang and P. Peduzzi	Robot-assisted therapy for long-term upper-limb impairment after stroke	2010	RCT	49	C	SEFWH	MIT-MANUS	36	60	12	36	U	FMA PAIN MAS		WMFT		0	0	19.7	10.7					1	1											1			1
N. G. Kutner, R. Zhang, A. J. Butler, S. L. Wolf and J. L. Alberts	Quality-of-life change associated with robotic-assisted therapy to improve hand motor function in patients with subacute stroke: a randomized clinical trial	2010	RCT	10	Mixed	WH	Hand mentor robot system			3	30	U					1	NA	NA				1			1				1		1				1
R. Colombo, I. Sterpi, A. Mazzone, C. Delconte, G. Minuco and F. Pisano	Measuring changes of movement dynamics during robot-aided neurorehabilitation of stroke patients	2010	CT	18	C	SE	MEMOS	30	32	3	16	U	MSS FM nFCP FDE	MSS FM nFCP FDE			1	NA	21.44	8.58	1					1										1
S. S. Conroy, J. Whitall, L. Dipietro, L. M. Jones-Lush, M. Zhan, M. A. Finley, G. F. Wittenberg, H. I. Krebs and C. T. Bever	Effect of gravity on robot-assisted motor training after chronic stroke: a randomized trial	2011	RCT	18	C	SE	InMotion2.0 + InMotion Linear Robot	18	60	6	18	U	FMA Aim Dev Mspeed Pspeed Smoothness Duration ERatio Force	FMA Aim	WMFT		0	0	20.3		1					1				1							1			1
S. S. Conroy, J. Whitall, L. Dipietro, L. M. Jones-Lush, M. Zhan, M. A. Finley, G. F. Wittenberg, H. I. Krebs and C. T. Bever	Effect of gravity on robot-assisted motor training after chronic stroke: a randomized trial	2011		20	C	SE	InMotion2.0	18	60	6	18	U	FMA Aim Dev Mspeed Pspeed Smoothness Duration ERatio Force	FMA Aim	WMFT	WMFT	0	1	16.5		1					1				1							1			1
L. Zollo, L. Rossini, M. Bravi, G. Magrone, S. Sterzi and E. Guglielmelli	Quantitative evaluation of upper-limb motor control in robot-aided rehabilitation	2011	CT	24	C	SEFW	Inmotion2 and Inmotion3	36	60	12	36	U	FM MP UMTaimangle UMTlength UMTjerk UMTforce UMTwork RMTaimangle RMTlength RMTforce RMTwork	FM MP UMTaimangle UMTlength UMTjerk UMTforce UMTwork RMTaimangle RMTlength RMTforce RMTwork			1	NA	22.26	9.841	1					1											1			1			1
S. Hesse, A. Waldner, J. Mehrholz, C. Tomelleri, M. Pohl and C. Werner	Combined transcranial direct current stimulation and robot-assisted arm training in subacute stroke patients: an exploratory, randomized multicenter trial	2011	RCT	32	A	FW	Bi-Manu-Track	30	20	6	10	B	FM MRC MAS BBT	FM	BI		0	0	8.2	4.4	1		1	1								1	1
Y.-w. Hsieh, C.-y. Wu, W.-w. Liao, K.-c. Lin, K.-y. Wu and C.-y. Lee	Effects of treatment intensity in upper limb robot-assisted therapy for chronic stroke: a pilot randomized controlled trial	2011	RCT	6	C	FW	Bi-Manu-Track	20	90-105	4	32.5	B	FM MRC	FM	MALaou MALqom ABILHAND	MALqom	1	0	44	8.17	1		1	1						1		1	1										1
Y.-w. Hsieh, C.-y. Wu, W.-w. Liao, K.-c. Lin, K.-y. Wu and C.-y. Lee	Effects of treatment intensity in upper limb robot-assisted therapy for chronic stroke: a pilot randomized controlled trial	2011		6	C	FW	Bi-Manu-Track	20	90-105	4	32.5		FM MRC	FM	MALaou MALqom ABILHAND	MALqom	1	0	37.67	10	1			1									1										1
C. G. Burgar, P. S. Lum, A. M. E. Scremin, S. L. Garber, H. F. M. Van der Loos, D. Kenney and P. Shor	Robot-assisted upper-limb therapy in acute rehabilitation setting following stroke: Department of Veterans Affairs multisite clinical trial	2011	RCT	17	A	SE	MIME	30	60	3	15.8	B	FM Fmse MP MAS		FIM WMFTfas WMFTmt	FIM	0	0	19	3.7			1	1		1			1			1	1	1									1
C. G. Burgar, P. S. Lum, A. M. E. Scremin, S. L. Garber, H. F. M. Van der Loos, D. Kenney and P. Shor	Robot-assisted upper-limb therapy in acute rehabilitation setting following stroke: Department of Veterans Affairs multisite clinical trial	2011		19	A	SE	MIME	15	60	3	8.6	B	FM Fmse MP MAS	-	FIM WMFTfas WMFTmt		0	0	26.7	5			1	1		1			1			1	1	1									1
H. A. Abdullah, C. Tarry, C. Lambert, S. Barreca and B. O. Allen	Results of clinicians using a therapeutic robotic system in an inpatient stroke rehabilitation unit	2011	RCT	8	A	SEW	5DoF industrial robot	24-33	45	8-11	21.375	U	CMSA	CMSA	CAHAI-7	CAHAI-7	1	1	NA				1			1				1		1
J. Stein, L. Bishop, G. Gillen and R. Helbok	Robot-Assisted Exercise for Hand Weakness After Stroke: A Pilot Study	2011	CT	12	C	H	Amadeo	18	60	6	18	U	FM 9HPT aROM1 aROM2 aROM3 aROM4 aROM5	FM aROM1 aROM2	MALaou MALqou MAM36 JHFT	MALaou MALqou MAM36 JHFT	0	1	37.9	11.1	1		1			1						1											1
A. S. Merians, G. G. Fluet, Q. Qiu, S. Saleh, I. Lafond, A. Davidow and S. V. Adamovich	Robotically facilitated virtual rehabilitation of arm transport integrated with finger movement in persons with hemiparesis	2011	CT	12	C	SEWH	CyberGlove, CyberGrasp, Flock of Birds, Haptic Master robot	8	120-180	2	22	U	Fractionation TimeVPT Acc TimeHT PathLength Smoothness Deviation MPJext	Fractionation TimeVPT TimeHT PathLength Smoothness Deviation	WMFT JTHF	WMFT JTHF	1	1	NA							1															1
X.-J. a. b. Wei, K.-y. a. Tong and X.-l. a. Hu	The responsiveness and correlation between Fugl-Meyer Assessment, Motor Status Scale, and the Action Research Arm Test in chronic stroke with upper-extremity rehabilitation robotic training	2011	RCT	27	C	W	PolyJbot	20		4-7		U	FM FMse FMwh MSS MSSwh MSSse MASe MASw	FM FMse FMwh MSS MSSwh MASe MASw	ARAT FIM		1	0	29.93	7.66	1					1												1
X.-J. a. b. Wei, K.-y. a. Tong and X.-l. a. Hu	The responsiveness and correlation between Fugl-Meyer Assessment, Motor Status Scale, and the Action Research Arm Test in chronic stroke with upper-extremity rehabilitation robotic training	2011			C	W	CYBEX and NORM	20		4-7		U	FM FMse FMwh MSS MSSwh MSSse MASe MASw	FM FMse MSS MASw	ARAT FIM		0	0	27.5	9.54	1		1									1
O. Lambercy, L. Dovat, H. Yun, S. K. Wee, C. W. Kuah, K. S. Chua, R. Gassert, T. E. Milner, C. L. Teo and E. Burdet	Effects of a robot-assisted training of grasp and pronation/supination in chronic stroke: a pilot study	2011	CT	13	C	FWH	HapticKnob	18	60	6	18	U	FM FMwh FMse MI MIhf MIse MAS FTHUE GripForce VAS Ep N0 Tr Ta	FM FMwh MI MIse Ep N0 Tr Ta	MotorAS	MotorAS	0	1	32.15	11.31	1		1			1			1			1			1
J. D. Riley, V. Le, L. Der-Yeghiaian, J. See, J. M. Newton, N. S. Ward and S. C. Cramer	Anatomy of stroke injury predicts gains from therapy	2011	CT	23	C	WH	HWARD				23.5	U	FM B&B	FM B&B	ARAT	ARAT	1	1	37.9	3.1	1					1				1						1
S. Masiero, M. Armani and G. Rosati	Upper-limb robot-assisted therapy in rehabilitation of acute stroke patients: focused review and results of new randomized controlled trial	2011	RCT	11	A	SEF	NeReBot	50	20	5	16.6667	U	MRCd MRCb MRCt MRCwf MRCwe FM Fmse FMwh BBT MAS	MRCd MRCb MRCt MRCwf MRCwe FM Fmse FMwh BBT MAS	FIM FAT	FIM FAT	1	1	30.5		1		1		1							1					1
F. Bovolenta, P. Sale, V. Dall'Armi, P. Clerici and M. Franceschini	Robot-aided therapy for upper limbs in patients with stroke-related lesions. Brief report of a clinical experience	2011	CT	19	C	SE	ReoGo™ system	20	45	4	15	U	FM MRC AS VASpain BBT	FM MRC AS BBT	FAT FIM TUG	FAT FIM TUG	1	1	31.21	16.92	1				1	1	1			1													1
L. Dipietro, H. I. Krebs, B. T. Volpe, J. Stein, C. Bever, S. T. Mernoff, S. E. Fasoli and N. Hogan	Learning, not adaptation, characterizes stroke motor recovery: evidence from kinematic changes induced by robot-assisted therapy in trained and untrained task in the same workspace	2012	CT	42	A	SE	MIT-MANUS, InMotion2	18	60		18	U	FM MeanSpeed PeakSpeed Duration SpeedShape #Peaks Jerk #Submovements SubmPeak SubmDuration SubmOverlap SubmID SubmSkewness SubmKurtosis MeanSpeed PeakSpeed Duration SpeedShape #Peaks Jerk AxesRatio #Submovements SubmPeak SubmDuration SubmOverlap SubmID SubmSkewness SubmKurtosis	FM MeanSpeed PeakSpeed Duration SpeedShape #Peaks Jerk #Submovements SubmPeak SubmOverlap SubmID SubmKurtosis MeanSpeed PeakSpeed Duration SpeedShape #Peaks AxesRatio SubmPeak SubmDuration SubmOverlap SubmKurtosis			1	NA	10.02	1.14	1				1	1											1			1
L. Dipietro, H. I. Krebs, B. T. Volpe, J. Stein, C. Bever, S. T. Mernoff, S. E. Fasoli and N. Hogan	Learning, not adaptation, characterizes stroke motor recovery: evidence from kinematic changes induced by robot-assisted therapy in trained and untrained task in the same workspace	2012		116	C	SE	MIT-MANUS, InMotion2	18	60		18	U	FM MeanSpeed PeakSpeed Duration SpeedShape #Peaks Jerk #Submovements SubmPeak SubmDuration SubmOverlap SubmID SubmSkewness SubmKurtosis MeanSpeed PeakSpeed Duration SpeedShape #Peaks Jerk AxesRatio #Submovements SubmPeak SubmDuration SubmOverlap SubmID SubmSkewness SubmKurtosis	FM MeanSpeed Duration SpeedShape #Peaks Jerk #Submovements SubmPeak SubmDuration SubmOverlap SubmKurtosis SpeedShape #Peaks Jerk AxesRatio #Submovements SubmPeak SubmDuration SubmOverlap SubmID SubmKurtosis			1	NA	20.47	1.15	1				1	1											1			1
W. W. Liao, C. Y. Wu, Y. W. Hsieh, K. C. Lin and W. Y. Chang	Effects of robot-assisted upper limb rehabilitation on daily function and real-world arm activity in patients with chronic stroke: a randomized controlled trial	2012	RCT	10	C	FW	Bi-Manu-Track	20	90-105	4	32.5	B	ArmActivityRatio FM	ArmActivityRatio FM	FIM MALaou MALqom ABILHAND	MALaou MALqom ABILHAND	1	1	44.9	9.02	1		1	1					1	1		1	1										1
C. H. Hwang, J. W. Seong and D. S. Son	Individual finger synchronized robot-assisted hand rehabilitation in subacute to chronic stroke: a prospective randomized clinical trial of efficacy	2012	RCT	6	Mixed	H	Amadeo	20	45	4	15	U	FMwh FMse AS 9HPT GraspForce PinchForce aROM-MCP2	FMwh GraspForce PinchForce aROM-MCP2	JTT	JTT	0	1	39	*sum of w and se	1		1			1						1											1
C. H. Hwang, J. W. Seong and D. S. Son	Individual finger synchronized robot-assisted hand rehabilitation in subacute to chronic stroke: a prospective randomized clinical trial of efficacy	2012		9	Mixed	H	Amadeo	20	45	4	15	U	FMwh FMse AS 9HPT GraspForce PinchForce aROM-MCP2	FMwh GraspForce PinchForce aROM-MCP2	JTT	JTT	0	1	40.5	*sum of w and se	1					1																	1
C. Duret;E. Hutin	Effects of prolonged robot-assisted training on upper limb motor recovery in subacute stroke	2013	CT	10	A	SE	InMotion2	54 (±13)	45	15 (±3.5)	40.5	U	FM, FMse, FMw, FMh, FMc, MSS, MSSs, MSSe, MSSw, MSSh, #movements efficacy, RMSerror, velocity, #traj.reversals	FM, FMse, FMh, MSS, MSSs, MSSe, MSSw, #movements efficacy, velocity, #traj.reversals			1	0	14.9	5.8	1					1										1
R. Song;K. Y. Tong;X. Hu;L. Li;R. Sun	Arm-eye coordination test to objectively quantify motor performance and muscles activation in persons after stroke undergoing robot-aided rehabilitation training: a pilot study	2013	CT	6	C	E	Myoelectrically-controlled robotic system	20	36	4	12		FMse, FMwh, MAS, RMSE, RMSJ, ROM, CI	FMse, ROM, RMSE, RMSJ, CI			1	0	18.8	*sum of w and se	1				1				1					1				1
N. N. Byl;G. M. Abrams;E. Pitsch;I. Fedulow;H. Kim;M. Simkins;S. Nagarajan;J. Rosen	Chronic stroke survivors achieve comparable outcomes following virtual task specific repetitive training guided by a wearable robotic orthosis (UL-EXO7) and actual task specific repetitive training guided by a physical therapist	2013	RCT	5	C	SEFW	UL-EX07 robotic orthosis	12	90	6	18	U	FM, ROM, strength, pain, MSPS_(BBT_tapper), MAS	FM, ROM	MPS_(WMFT_DRTT)		1	0	23.8	7.7	1				1										1					1	1
N. N. Byl;G. M. Abrams;E. Pitsch;I. Fedulow;H. Kim;M. Simkins;S. Nagarajan;J. Rosen	Chronic stroke survivors achieve comparable outcomes following virtual task specific repetitive training guided by a wearable robotic orthosis (UL-EXO7) and actual task specific repetitive training guided by a physical therapist	2013		5	C	SEFW	UL-EX07 robotic orthosis	12	90	6	18	B	FM, ROM, strength, pain, MSPS_(BBT_tapper), MAS	FM, ROM	MPS_(WMFT_DRTT)		0	0	24.4	5.2	1			1	1								1								1
D. J. Reinkensmeyer;E. T. Wolbrecht;V. Chan;C. Chou;S. C. Cramer;J. E. Bobrow	Comparison of three-dimensional, assist-as-needed robotic arm/hand movement training provided with Pneu-WREX to conventional tabletop therapy after chronic stroke	2012	RCT	13	C	SEH	Pneu-WREX	24	60	8	24	U	FM, BBT, GRIP, NSA	FM, BBT, GRIP, NSA	RFT, MAL_AOU, MAL_QOM	MAL_QOM	1	0	24.6	9.1	1				1	1				1											1		1
C. Y. Wu;C. L. Yang;L. L. Chuang;K. C. Lin;H. C. Chen;M. D. Chen;W. C. Huang	Effect of therapist-based versus robot-assisted bilateral arm training on motor control, functional performance, and quality of life after chronic stroke: a clinical trial	2012	RCT	14	C	FW	Bi-Manu-Track	20	90-105	4	32.5	B	NMT_U, NMU_U, NTD_U, SlopeSt_U, SlopeMid_U, ShFl_U, ElEx_U, NMT_B, NMU_B, NTD_B, SlopeSt_B, SlopeMid_B, ShFl_B, ElEx_B,FMtot, FMprox, Fmdis	ShFl_U, ShFl_B	MALaou, MALqom	-	0	0	43.29	10.09			1	1					1			1	1	1
S. Mazzoleni;P. Sale;M. Franceschini;S. Bigazzi;M. C. Carrozza;P. Dario;F. Posteraro	Effects of proximal and distal robot-assisted upper limb rehabilitation on chronic stroke recovery	2013	CT	32	C	SE	InMotion 2	20	?	4		U	FMse, MI, Velocity, MD	FMse, MI, Velocity, MD			1	NA	NA	NA						1				1													1
S. Mazzoleni;P. Sale;M. Franceschini;S. Bigazzi;M. C. Carrozza;P. Dario;F. Posteraro	Effects of proximal and distal robot-assisted upper limb rehabilitation on chronic stroke recovery	2013		32	C	SEFW	InMotion 3	40	?	4		U	FMse, FMw, MI, Velocity, MD	FMse, FMw, MI, Velocity, MD			1	NA	31.28	*sum of w and se	1					1				1													1
F. Abdollahi;E. D. Case Lazarro;M. Listenberger;R. V. Kenyon;M. Kovic;R. A. Bogey;D. Hedeker;B. D. Jovanovic;J. L. Patton	Error Augmentation Enhancing Arm Recovery in Individuals With Chronic Stroke: A Randomized Crossover Design	2013	RCT	26	C	SE	VRROOM, PHANTOM, WREX	12	60	4	12	U	FM, BBT, ROM	FM	WMFT	WMFT	0	1	NA
D. Pinter;S. Pegritz;C. Pargfrieder;G. Reiter;W. Wurm;T. Gattringer;R. Linderl-Madrutter;C. Neuper;F. Fazekas;P. Grieshofer;C. Enzinger	Exploratory study on the effects of a robotic hand rehabilitation device on changes in grip strength and brain activity after stroke	2013	CT	7	A	H	Amadeo	15	20	3	5	U	MI, Mipinch, NIHSS, GripStrength	MI, Mipinch, GripStrength	RMI, mRS, BI		1	0	NA	NA			1									1
P. Sale;V. Lombardi;M. Franceschini	Hand robotics rehabilitation: feasibility and preliminary results of a robotic treatment in patients with hemiparesis	2012	CT	7	A	H	Amadeo	20	40	4	13.3333	U	FM, MRCwrist, MRChand, MI, AS, Strength	MRCwrist, MRChand	BI, FIM, COPM		0	0	47.4	22.77			1		1					1		1											1
B. A. Rabin;G. C. Burdea;D. T. Roll;J. S. Hundal;F. Damiani;S. Pollack	Integrative rehabilitation of elderly stroke survivors: the design and evaluation of the BrightArm	2012	CT	5	C	SEWH	BrightArm	18	20-50	6	12	U	StrengthShoulder, StrengthGrasp, StrengthPinch, aROMSh, aROMwr, FM, ADLindependence, BDI-II	StrengthShoulder, StrengthGrasp, aROMSh	JHFT, ADLindependence		0	0	11.6	NA					1																1		1
G. Pellegrino;L. Tomasevic;M. Tombini;G. Assenza;M. Bravi;S. Sterzi;V. Giacobbe;L. Zollo;E. Guglielmelli;G. Cavallo;F. Vernieri;F. Tecchio	Inter-hemispheric coupling changes associate with motor improvements after robotic stroke rehabilitation	2012	CT	7	C	SEFW	InMotion2, InMotion3	36	60	12	36	U	FM, MVC, ContractionLevel, ContractionQuality	FM, MVC, ContractionLevel, ContractionQuality			1	NA	31.8	*sum of w and se	1				1																		1
R. Song;K. Y. Tong;X. Hu;W. Zhou	Myoelectrically controlled wrist robot for stroke rehabilitation	2013	CT	16	C	W	EMG driven exoskeleton	20		5-7	?	U	FM, FMse, FMwh, MAS, RMSE, ROM, MIVF, MIVE	FM, FMse, FMwh, MAS, RMSE, MIVF, MIVE			1	NA	29.4	7.7	1				1				1					1				1
C. I. Dohle;A. Rykman;J. Chang;B. T. Volpe	Pilot study of a robotic protocol to treat shoulder subluxation in patients with chronic stroke	2013	CT	18	C	S	Linear shoulder robot	18		6		U	StabilitySh, MAS, FMse, FMwh MotorPowerScapular, MotorPowerRotatorCuff	StabilitySh, MAS, FMse, MotorPowerScapular, MotorPowerRotatorCuff			1	NA	13.6	1.2	1				1	1										1					1
A. Frisoli;C. Procopio;C. Chisari;I. Creatini;L. Bonfiglio;M. Bergamasco;B. Rossi;M. C. Carboncini	Positive effects of robotic exoskeleton training of upper limb reaching movements after stroke	2012	CT	9	C	SEF	L-Exos	18	60	6	18	U	FM, MAS, aROMsh, aROMel, MT, Smoothness, CCI_AD/PD, CCI_TB/BP, el-sh_excersion	FM, MAS, aROMsh, aROMel, MT, Smoothness, CCI_AD/PD			1	NA	35.8	18.2	1				1		1								1						1
R. Colombo;I. Sterpi;A. Mazzone;C. Delconte;F. Pisano	Robot-aided neurorehabilitation in sub-acute and chronic stroke: Does spontaneous recovery have a limited impact on outcome?	2013	CT	20	SA	SE	MEMOS, Braccio di Ferro	30	30	3	15	U	FM, MASsh, MASel, AMI, MV, nPL, SM	FM, AMI, MV, nPL, SM			1	NA	24.6	11.2	1					1				1						1
R. Colombo;I. Sterpi;A. Mazzone;C. Delconte;F. Pisano	Robot-aided neurorehabilitation in sub-acute and chronic stroke: Does spontaneous recovery have a limited impact on outcome?	2013		21	C	SE	MEMOS, Braccio di Ferro	30	30	3	15	U	FM, MASsh, MASel, AMI, MV, nPL, SM	FM, AMI, MV, nPL, SM			1	NA	20	8.2	1					1				1						1
X. L. Hu;K. Y. Tong;X. J. Wei;W. Rong;E. A. Susanto;S. K. Ho	The effects of post-stroke upper-limb training with an electromyography (EMG)-driven hand robot	2013	CT	10	C	H	EMG-driven hand robot	20	60	7	?	U	FMse, FMwh, MASwr, MASfi, MASel, EMG	FMse, FMwh, MASfi, EMG	ARAT, WMFTscore, WMFTtime	ARAT, WMFTscore, WMFTtime	1	1	28	7.9	1				1					1								1
A. Panarese;R. Colombo;I. Sterpi;F. Pisano;S. Micera	Tracking motor improvement at the subtask level during robot-aided neurorehabilitation of stroke patients	2012	CT	18	C	SE	MEMOS	30	?	3	?	U	%Succ, MV, nMD, nPK	%Succ, MV, nMD, nPK			1	1	NA	NA						1										1
V. Squeri;L. Masia;P. Giannoni;G. Sandini;P. Morasso	Wrist Rehabilitation in Chronic Stroke Patients by Means of Adaptive, Progressive Robot Aided Therapy	2013	CT	9	C	FW	3DoF wrist robotic exoskeleton	10	60	2	10	U	ROM, RoAM, jerk, FM	ROM, FM	WMFT	WMFT	0	1	21	3.17	1				1			1		1					1							1
																						# of subject type / modality
																						A	13	4	6	10	1	0	3	3
																						SA	2	2	0	3	0	0	2	1
																						C	15	8	22	45	6	3	17	22
																						Choice of modality/recovery phase - underlined values are discussed in the paper
																						A	76.4706	23.5294	35.2941	58.8235	5.88235	0	17.6471	17.6471
																						SA	50	50	0	75	0	0	50	25
																						C	20.5479	10.9589	30.137	61.6438	8.21918	4.10959	23.2877	30.137
																						Choice of modality/impairment level - underlined values are discussed in the paper
																						Mean where ON	27.1291	28.7585	22.5475	23.3733	24.922	22.9	26.4372	29.0582
																						Mean where OFF	23.938	24.0576	25.9298	27.563	24.8575	24.9423	24.3728	23.6525
																						Std where ON	12.7652	12.8292	9.95326	9.80202	10.5387	9.00167	9.66526	11.7713
																						Std where OFF	9.67575	10.1041	10.9155	11.8088	10.7562	10.7812	10.9995	10.1203
																						body functions - # of groups improved per modality/phase
																						A	6	0	4	5	0	0	0	2
																						SA	0	0	0	1	0	0	0	1
																						C	9	6	13	27	6	2	12	13
																						#Tested
																						A	13	4	6	10	1	0	3	3
																						SA	2	2	0	3	0	0	2	1
																						C	15	8	22	45	6	3	17	22
																						%Effectiveness of modality / recovery phase on body functions - underlined values are discussed in the paper
																						A	46.1538	0	66.6667	50	0	NA	0	66.6667
																						SA	0	0	NA	33.3333	NA	NA	0	100
																						C	60	75	59.0909	60	100	66.6667	70.5882	59.0909
																						# of groups activities/modality/phase
																						A	3	0	2	3	1	0	0	1
																						SA	2	1	0	2	0	0	2	0
																						C	3	1	4	9	1	1	3	8
																						#Tested
																						A	10	3	4	8	1	0	2	2
																						SA	2	2	0	2	0	0	2	0
																						C	9	8	13	21	3	2	9	13
																						%Effectiveness of modality / recovery phase on activity level - underlined values are discussed in the paper
																						A	30	0	50	37.5	100	NA	0	50
																						SA	100	50	NA	100	NA	NA	100	#DIV/0!
																						C	33.3333	12.5	30.7692	42.8571	33.3333	50	33.3333	61.5385
